# Supplementary material for: Desialylated Mesenchymal Stem Cells-Derived Extracellular Vesicles Loaded with Doxorubicin for Targeted Inhibition of Hepatocellular Carcinoma
Source: Cells. 2022 Aug 25;11(17):2642. doi: 10.3390/cells11172642 (PMC9454677; doi:10.3390/cells11172642)
Supplement: Supplementary file 1 [file cells-11-02642-s001.zip]

Archive with 1 entries (1 files):
- cells-1800127-supplementary.pdf
